# Supplementary material for: Ethnic and Gender Disparities in Premature Adult Mortality in Belize 2008-2010
Source: PLoS One. 2016 Sep 19;11(9):e0163172. doi: 10.1371/journal.pone.0163172 (PMC5028024; doi:10.1371/journal.pone.0163172)
Supplement: S1 File — (XLSX) [file pone.0163172.s002.xlsx]

## Sheet: Table 1
	Population by Major Administrative Area, Sex and Sex Ratio, Belize 2000 and 2010
			Census 2000				Census 2010			Sex Ratios
	Area		Total	Males	Females		Total	Males	Females	2000	2010
	Country Total		248916	125065	123851		322453	161227	161226	100.98	100.001
		Urban	114351	55909	58442		145832	71087	74745	95.6658	95.106
		Rural	134565	69156	65409		176621	90140	86481	105.729	104.231
	Corozal		33894	17053	16841		41061	20521	20540	101.259	99.9075
		Corozal Town	7986	3880	4106		10287	4932	5355	94.4959	92.1008
		Corozal Rural	25908	13173	12735		30774	15589	15185	103.439	102.661
	Orange Walk		40301	20627	19674		45946	23214	22732	104.844	102.12
		Orange Walk Town	13741	6839	6902		13708	6729	6979	99.0872	96.4178
		Orange Walk Rural	26560	13788	12772		32238	16485	15753	107.955	104.647
	Belize		70670	34739	35931		95291	46872	48419	96.6825	96.805
		Belize City	51085	24805	26280		57169	27655	29514	94.3874	93.7013
		San Pedro Town	4267	2186	2081		11767	6052	5715	105.046	105.897
		Belize Rural	15318	7748	7570		26355	13165	13190	102.351	99.8105
	Cayo		54471	27290	27181		75046	37445	37601	100.401	99.5851
		San Ignacio/Santa Elena	13542	6640	6902		17878	8751	9127	96.204	95.8804
		Benque Viejo	5420	2657	2763		6140	3053	3087	96.1636	98.8986
		Belmopan	5088	2429	2659		13939	6779	7160	91.3501	94.6788
		Cayo Rural	30421	15564	14857		37089	18862	18227	104.759	103.484
	Stann Creek		25438	13206	12232		34324	17760	16564	107.963	107.22
		Dangriga	8767	4302	4465		9593	4617	4976	96.3494	92.7854
		Stann Creek Rural	16671	8904	7767		24731	13143	11588	114.639	113.419
	Toledo		24142	12150	11992		30785	15415	15370	101.318	100.293
		Punta Gorda	4455	2171	2284		5351	2519	2832	95.0525	88.9477
		Toledo Rural	19687	9979	9708		25434	12896	12538	102.792	102.855

## Sheet: Table 2
	Population and Change by Special Age Groups, Belize 2000 and 2010
	Age Group	Census 2000	Census 2010	Absolute Change	Percentage Change
	Under 15	101791	114748	12957	12.729
	15 - 24	49581	65196	15615	31.4939
	15 - 64	136642	194105	57463	42.0537
	65 +	10483	13587	3104	29.6098
	80 +	2106	3132	1026	48.7179

## Sheet: Table 3
	National Population by Sex and Major Administrative Areas, Belize 2010
	Area		Total	Males	Females
	Country Total		322453	161227	161226
		Urban	145832	71087	74745
		Rural	176621	90140	86481
	Corozal		41061	20521	20540
		Corozal Town	10287	4932	5355
		Corozal Rural	30774	15589	15185
	Orange Walk		45946	23214	22732
		Orange Walk Town	13708	6729	6979
		Orange Walk Rural	32238	16485	15753
	Belize		95291	46872	48419
		Belize City	57169	27655	29514
		San Pedro Town	11767	6052	5715
		Belize Rural	26355	13165	13190
	Cayo		75046	37445	37601
		San Ignacio/Santa Elena	17878	8751	9127
		Benque Viejo	6140	3053	3087
		Belmopan	13939	6779	7160
		Cayo Rural	37089	18862	18227
	Stann Creek		34324	17760	16564
		Dangriga	9593	4617	4976
		Stann Creek Rural	24731	13143	11588
	Toledo		30785	15415	15370
		Punta Gorda	5351	2519	2832
		Toledo Rural	25434	12896	12538

## Sheet: Table 4
	Homeless Population by Major Administrative Area and Sex, Belize 2010
	Area	Total	Males	Females
	Country Total	118	113	5
	Rural	9	9	0
	Urban	109	104	5
	Corozal	3	3	0
	Orange Walk	8	8	0
	Belize	82	77	5
	Cayo	12	12	0
	Stann Creek	7	7	0
	Toledo	6	6	0

## Sheet: Table 5
	Male Population and Change by Major Administrative Areas, Belize 2000 and 2010
	Area		Census 2000	Census 2010	Absolute Change	Percentage Change
	Country Total		125065	161227	36162	28.9146
		Urban	55909	71085	15176	27.1441
		Rural	69156	90142	20986	30.3459
	Corozal		17053	20521	3468	20.3366
		Corozal Town	3880	4932	1052	27.1134
		Corozal Rural	13173	15589	2416	18.3405
	Orange Walk		20627	23214	2587	12.5418
		Orange Walk Town	6839	6730	-109	-1.5938
		Orange Walk Rural	13788	16484	2696	19.5532
	Belize		34739	46872	12133	34.9262
		Belize City	24805	27655	2850	11.4896
		San Pedro Town	2186	6051	3865	176.807
		Belize Rural	7748	13166	5418	69.9277
	Cayo		27290	37445	10155	37.2114
		San Ignacio/Santa Elena	6640	8751	2111	31.7922
		Benque Viejo	2657	3057	400	15.0546
		Belmopan	2429	6775	4346	178.921
		Cayo Rural	15564	18862	3298	21.1899
	Stann Creek		13206	17760	4554	34.4843
		Dangriga	4302	4615	313	7.27569
		Stann Creek Rural	8904	13145	4241	47.6303
	Toledo		12150	15415	3265	26.8724
		Punta Gorda	2171	2519	348	16.0295
		Toledo Rural	9979	12896	2917	29.2314

## Sheet: Table 6
	Female Population and Change by Major Administrative Areas, Belize 2000 and 2010
	Area		Census 2000	Census 2010	Absolute Change	Percentage Change
	Country Total		123851	161226	37375	30.1774
		Urban	58442	74744	16302	27.8943
		Rural	65409	86482	21073	32.2173
	Corozal		16841	20540	3699	21.9643
		Corozal Town	4106	5355	1249	30.4189
		Corozal Rural	12735	15185	2450	19.2383
	Orange Walk		19674	22732	3058	15.5434
		Orange Walk Town	6902	6979	77	1.11562
		Orange Walk Rural	12772	15753	2981	23.3401
	Belize		35931	48420	12489	34.7583
		Belize City	26280	29514	3234	12.3059
		San Pedro Town	2081	5714	3633	174.58
		Belize Rural	7570	13192	5622	74.2668
	Cayo		27181	37601	10420	38.3356
		San Ignacio/Santa Elena	6902	9127	2225	32.237
		Benque Viejo	2763	3091	328	11.8712
		Belmopan	2659	7156	4497	169.124
		Cayo Rural	14857	18227	3370	22.6829
	Stann Creek		12232	16563	4331	35.4071
		Dangriga	4465	4976	511	11.4446
		Stann Creek Rural	7767	11587	3820	49.1824
	Toledo		11992	15370	3378	28.1688
		Punta Gorda	2284	2832	548	23.993
		Toledo Rural	9708	12538	2830	29.1512

## Sheet: Table 7
	Corozal Population by CTV, Sex, Number of Households and Average Household Size, 2010
	City, Town or Village	Total	Males	Females	No. of HH	Avg. HH Size
	Total	41061	20520.6	20539.8	9258	4.43519
	Corozal Town	10287	4932	5355	2696	3.81565
	Altamira	210	105	105	49	4.28571
	Buena Vista	495	254	241	106	4.66981
	Calcutta	846	425	421	188	4.5
	Caledonia	1400	729	671	272	5.14706
	Carolina	206	111	95	45	4.57778
	Chan Chen	715	370	345	166	4.30723
	Chunox	1375	705	670	234	5.87607
	Concepción	1257	613	644	257	4.89105
	Consejo	350	178	172	117	2.99145
	Copper Bank	470	237	233	104	4.51923
	Cristo Rey	869	433	436	175	4.96571
	Libertad	1606	812	794	373	4.30563
	Little Belize	2650	1346	1304	427	6.20609
	Louisville	880	454	426	176	5
	Paraiso	1007	523	484	254	3.96457
	Patchakán	1374	693	681	281	4.88968
	Progreso	1357	708	649	273	4.9707
	Ranchito	1340	679	661	318	4.21384
	San Andrés	1049	521	528	250	4.196
	San Antonio	517	254	263	116	4.4569
	San Joaquín	1470	715	755	355	4.14085
	San Narciso	2422	1198	1224	517	4.68472
	San Pedro	519	260	259	123	4.21951
	San Román	884	423	461	183	4.8306
	San Victor	962	497	465	179	5.3743
	Santa Clara	862	455	407	176	4.89773
	Sarteneja	1824	919	905	431	4.23202
	Xaibe	1575	820	755	335	4.70149
	Other - Corozal	283	152	131	82	3.45122

## Sheet: Table 8
	Orange Walk Population by CTV, Sex, Number of Households and Average Household Size, 2010
	City, Town or Village	Total	Males	Females	No. of HH	Avg. HH Size
	Total	45946	23214	22732	10452	4.39591
	Orange Walk Town	13709	6730	6979	3375	4.06193
	August Pine Ridge	1794	914	880	400	4.485
	Blue Creek	407	217	190	111	3.66667
	Carmelita	1474	727	747	335	4.4
	Chan Pine Ridge	446	235	211	104	4.28846
	Cuatro Leguas	154	79	75	32	4.8125
	Douglas	521	270	251	122	4.27049
	Guinea Grass	3218	1606	1612	627	5.13238
	Indian Church	267	129	138	66	4.04545
	Indian Creek	904	468	436	150	6.02667
	San Antonio	402	212	190	119	3.37815
	San Carlos	138	74	64	29	4.75862
	San Estevan	1661	839	822	385	4.31429
	San Felipe	1499	770	729	332	4.51506
	San José	2862	1486	1376	590	4.85085
	San José Palmar	1355	699	656	305	4.44262
	San Juan	320	163	157	71	4.50704
	San Lázaro	1051	533	518	233	4.51073
	San Lorenzo	404	188	216	110	3.67273
	San Luis	257	132	125	45	5.71111
	San Pablo	1129	582	547	233	4.84549
	San Román	438	232	206	93	4.70968
	Santa Cruz	259	133	126	58	4.46552
	Santa Marta	601	336	265	136	4.41912
	Shipyard	3345	1706	1639	621	5.38647
	Tower Hill	315	168	147	81	3.88889
	Tres Leguas	158	87	71	46	3.43478
	Trial Farm	4264	2153	2111	1008	4.23016
	Trinidad	570	286	284	145	3.93103
	Yo Creek	1413	729	684	329	4.29483
	Other - Orange Walk	611	331	280	161	3.79503

## Sheet: Table 9
	Belize Population by CTV, Sex, Number of Households and Average Household Size, 2010
	City, Town or Village	Total	Males	Females	No. of HH	Avg. HH Size
	Total	95292.3	46871.8	48420.5	27282	3.49286
	Belize City	57169.3	27654.8	29514.5	16162	3.53726
	San Pedro Town	11765	6051	5714	3769	3.12152
	Bermudian Landing	183	87	96	43	4.25581
	Biscayne	517	274	243	130	3.97692
	Boston	127	66	61	39	3.25641
	Burrell Boom	2218	1128	1090	617	3.59481
	Caye Caulker	1763	875	888	555	3.17658
	Crooked Tree	805	418	387	224	3.59375
	Double Head Cabbage	406	206	200	102	3.98039
	Flowers Bank	121	67	54	31	3.90323
	Gales Point	296	152	144	72	4.11111
	Gardenia	303	162	141	78	3.88462
	Gracie Rock	255	142	113	69	3.69565
	Hattieville	2344	1104	1240	628	3.73248
	Isabella Bank	143	82	61	37	3.86486
	La Democracia	353	191	162	109	3.23853
	Ladyville	5458	2672	2786	1527	3.57433
	Lemonal	169	82	87	41	4.12195
	Lord's Bank	3140	1517	1623	884	3.55204
	Lucky Strike	244	126	118	60	4.06667
	Mahogany Heights	1063	502	561	288	3.69097
	Maskall	803	418	385	216	3.71759
	Rancho Dolores	217	109	108	48	4.52083
	Rock Stone Pond	154	85	69	39	3.94872
	Sand Hill	1843	912	931	508	3.62795
	Santana	104	56	48	29	3.58621
	Scotland Halfmoon	259	128	131	70	3.7
	St. Georges Caye	656	319	337	204	3.21569
	St. Paul's Bank	153	79	74	37	4.13514
	Western Paradise/West Lake/8 Miles	1258	599	659	348	3.61494
	Willows Bank	185	97	88	46	4.02174
	Other - Belize	818	511	307	272	3.00735

## Sheet: Table 10
	Cayo Population by CTV, Sex, Number of Households and Average Household Size, 2010
	City, Town or Village	Total	Males	Females	No. of HH	Avg. HH Size
	Total	75046	37445	37601	16889	4.44348
	Belmopan	13931	6775	7156	3463	4.02281
	Benque Viejo	6148	3057	3091	1416	4.34181
	San Ignacio	10489	5129	5360	2598	4.03734
	Santa Elena	7389	3622	3767	1753	4.21506
	Arenal	612	320	292	118	5.18644
	Armenia	1395	723	672	278	5.01799
	Billy White	586	286	300	113	5.18584
	Blackman Eddy	534	287	247	110	4.85455
	Buena Vista	599	316	283	111	5.3964
	Bullet Tree Falls	2124	1058	1066	426	4.98592
	Calla Creek	286	145	141	62	4.6129
	Camalote	2562	1276	1286	560	4.575
	Central Farm	205	99	106	38	5.39474
	Cotton Tree	1572	792	780	317	4.95899
	Cristo Rey	873	441	432	212	4.11792
	Duck Run 1	663	333	330	127	5.22047
	Duck Run 2	371	180	191	79	4.6962
	Duck Run 3	400	190	210	76	5.26316
	Esperanza	1262	641	621	286	4.41259
	Frank's Eddy	378	199	179	82	4.60976
	Georgeville	921	464	457	190	4.84737
	La Gracia	271	146	125	48	5.64583
	Los Tambos	357	191	166	55	6.49091
	Lower Barton Creek	193	110	83	30	6.43333
	More Tomorrow	154	96	58	28	5.5
	Ontario	775	394	381	174	4.45402
	Paslow Falls	193	110	83	43	4.48837
	Ringtail	186	96	90	35	5.31429
	Roaring Creek	1974	965	1009	449	4.39644
	San Antonio	1847	933	914	381	4.84777
	San José Succotz	2322	1142	1180	472	4.91949
	Santa Familia	1598	824	774	321	4.97819
	Santa Marta	1136	614	522	249	4.56225
	Selena	201	109	92	40	5.025
	Seven Miles	483	252	231	96	5.03125
	Spanish Lookout	2253	1151	1102	482	4.67427
	Cayo Population by CTV, Sex, Number of Households and Average Household Size, 2010 (cont'd)
	City, Town or Village	Total	Males	Females	No. of HH	Avg. HH Size
	Springfield	270	133	137	40	6.75
	St. Matthews	1153	564	589	253	4.55731
	Teakettle	1747	887	860	359	4.8663
	Unitedville	971	476	495	213	4.55869
	Upper Barton Creek	380	201	179	54	7.03704
	Valley of Peace	2112	1091	1021	401	5.26683
	Other - Cayo	1170	627	543	251	4.66135

[truncated: 23 more sheets: Table 11, Table 12, Table 13, Table 14, Table 15, Table 16, Table 17, Table 18, Table 19, Table 20, Table 21, Table 22, Table 23, Table 24, Table 25, Table 26, Table 27, Table 28, Table 29, Table 30 …]
